# Supplementary material for: Determinants of COVID-19 Vaccine Uptake in The Netherlands: A Nationwide Registry-Based Study
Source: Vaccines (Basel). 2023 Aug 24;11(9):1409. doi: 10.3390/vaccines11091409 (PMC10537724; doi:10.3390/vaccines11091409)
Supplement: Supplementary file 1 [file vaccines-11-01409-s001.zip]

Archive with 1 entries (1 files):
- vaccines-2538167-supplementary.pdf
